# Supplementary material for: Understanding the Biosynthesis of Paxisterol in Lichen-Derived Penicillium aurantiacobrunneum for Production of Fluorinated Derivatives
Source: Molecules. 2022 Mar 2;27(5):1641. doi: 10.3390/molecules27051641 (PMC8911623; doi:10.3390/molecules27051641)
Supplement: Supplementary file 1 [file molecules-27-01641-s001.zip]

Archive with 1 entries (1 files):
- molecules-1608844-supplementary.pdf
